# Supplementary material for: Influence of Soil-Borne Inoculum of Plasmodiophora brassicae Measured by qPCR on Disease Severity of Clubroot-Resistant Cultivars of Winter Oilseed Rape (Brassica napus L.)
Source: Pathogens. 2021 Apr 6;10(4):433. doi: 10.3390/pathogens10040433 (PMC8067420; doi:10.3390/pathogens10040433)
Supplement: Supplementary file 1 [file pathogens-10-00433-s001.zip]

Archive with 3 entries (2 files):
- pathogens-1167562-supple/
- pathogens-1167562-supple/pathogens-1167562-supplementary-figure.docx
- pathogens-1167562-supple/pathogens-1167562-supplementary-tables.docx
